# Supplementary material for: Bacterial Aspiration Pneumonia in Generalized Convulsive Status Epilepticus: Incidence, Associated Factors and Outcome
Source: J Clin Med. 2022 Nov 10;11(22):6673. doi: 10.3390/jcm11226673 (PMC9695142; doi:10.3390/jcm11226673)
Supplement: Supplementary file 1 [file jcm-11-06673-s001.zip]

Archive with 1 entries (1 files):
- jcm-1930140-supplementary.pdf
